# Supplementary material for: The Effect of Anthocyanins from Dioscorea alata L. on Antioxidant Properties of Perinatal Hainan Black Goats and Its Possible Mechanism in the Mammary Gland
Source: Animals (Basel). 2022 Nov 28;12(23):3320. doi: 10.3390/ani12233320 (PMC9735849; doi:10.3390/ani12233320)
Supplement: Supplementary file 1 [file animals-12-03320-s001.zip]

Archive with 6 entries (6 files):
- Supplementary Figure S1  a┬-Actin.png
- Supplementary Figure S2 JNK.png
- Supplementary Figure S3 P-JNK.png
- Supplementary Figure S4 Caspase-3.png
- Supplementary Figure S5 Cytochrome C.png
- Supplementary Table S1 Western blot data.xlsx
