# Supplementary material for: The Effect of Anthocyanins from Dioscorea alata L. on Antioxidant Properties of Perinatal Hainan Black Goats and Its Possible Mechanism in the Mammary Gland
Source: Animals (Basel). 2022 Nov 28;12(23):3320. doi: 10.3390/ani12233320 (PMC9735849; doi:10.3390/ani12233320)
Supplement: Supplementary file 1 [file animals-12-03320-s001.zip › Supplementary Table S1 Western blot data.xlsx]

## Sheet: β-Actin
Group	gray value	expression quantity	relative expression quantity	mean
Control	24926.8		1	1
	24704.8		1
	24914.4		1
Impaired	23825.6		1	1
	24009.3		1
	24251.3		1
DAC	22892.3		1	1
	22711.7		1
	22838.8		1
VC	23981.3		1	1
	23927.6		1
	23878.1		1
DAC pre-protection	23089.3		1	1
	23157.5		1
	23442.6		1
VC pre-protection	23353.6		1	1
	23167.5		1
	23292.3		1

## Sheet: JNK
Group	gray value	β-Actin	expression quantity	relative expression quantity	mean	mean ± standard error
Control	25746.1	24926.8	1.03287	1	1	1±0
	25660.5	24704.8	1.03868	1
	25925.7	24914.4	1.04059	1
Impaired	21186.8	23825.6	0.889248	0.860949	0.851377	0.851±0.006
	21247.7	24009.3	0.884978	0.852018
	21227.4	24251.3	0.875308	0.841164
DAC	22434.4	22892.3	0.979998	0.948811	0.951375	0.951±0.002
	22563.5	22711.7	0.993476	0.956476
	22550	22838.8	0.987353	0.948839
VC	19441.9	23981.3	0.81071	0.78491	0.789386	0.79±0.002
	19676.1	23927.6	0.822317	0.791691
	19668.1	23878.1	0.823686	0.791556
DAC pre-protection	19543.4	23089.3	0.846427	0.819491	0.817666	0.817±0.004
	19807.8	23157.5	0.855351	0.823495
	19759.5	23442.6	0.842892	0.810013
VC pre-protection	25513.5	23353.6	1.09248	1.05772	1.05206	1.052±0.003
	25213.5	23167.5	1.08832	1.04778
	25466.1	23292.3	1.09333	1.05068

## Sheet: P-JNK
Group	gray value	β-Actin	expression quantity	relative expression quantity	mean	mean ± standard error
Control	10527.5	24926.8	0.422337	1	1	1±0
	10566.9	24704.8	0.427727	1
	10497.5	24914.4	0.421344	1
Impaired	24874.8	23825.6	1.04404	2.47205	2.45268	2.453±0.016
	24876	24009.3	1.0361	2.42235
	25174	24251.3	1.03805	2.46366
DAC	43208.5	22892.3	1.88747	4.4691	4.47559	4.475±0.018
	43204.8	22711.7	1.90231	4.4475
	43401.5	22838.8	1.90034	4.51018
VC	36940.3	23981.3	1.54038	3.64727	3.64374	3.644±0.019
	36938.6	23927.6	1.54377	3.60923
	36971	23878.1	1.54832	3.67472
DAC pre-protection	16304.8	23089.3	0.706162	1.67204	1.66268	1.663±0.008
	16303.7	23157.5	0.704035	1.64599
	16495.4	23442.6	0.703652	1.67002
VC pre-protection	14961.1	23353.6	0.640632	1.51687	1.51767	1.518±0.009
	14884.7	23167.5	0.642481	1.50208
	15055.4	23292.3	0.646369	1.53407

## Sheet: P-JNK÷ JNK
Group	JNK	P-JNK	phosphorylation	mean	mean ± standard error
Control	1	1	1	1	1±0
	1	1	1
	1	1	1
Impaired	0.860949	2.47205	2.8713	2.88108	2.881±0.025
	0.852018	2.42235	2.84307
	0.841164	2.46366	2.92887
DAC	0.948811	4.4691	4.71021	4.70449	4.704±0.03
	0.956476	4.4475	4.64988
	0.948839	4.51018	4.75337
VC	0.78491	3.64727	4.64674	4.61601	4.616±0.029
	0.791691	3.60923	4.55889
	0.791556	3.67472	4.64241
DAC pre-protection	0.819491	1.67204	2.04033	2.03361	2.034±0.018
	0.823495	1.64599	1.99879
	0.810013	1.67002	2.06172
VC pre-protection	1.05772	1.51687	1.4341	1.44258	1.443±0.009
	1.04778	1.50208	1.43358
	1.05068	1.53407	1.46007

## Sheet: Cytochrome-C
Group	gray value	β-Actin	expression quantity	relative expression quantity	mean	mean ± standard error
Control	11725.7	24926.8	0.470406	1	1	1±0
	11784.3	24704.8	0.477003	1
	11786.2	24914.4	0.473068	1
Impaired	22518	23825.6	0.94512	2.00916	1.9993	1.999±0.007
	22746.9	24009.3	0.947421	1.98619
	22974.3	24251.3	0.947343	2.00255
DAC	14917.6	22892.3	0.651642	1.38528	1.39158	1.391±0.006
	15018.3	22711.7	0.66126	1.38628
	15160.3	22838.8	0.663797	1.40318
VC	26175.8	23981.3	1.09151	2.32036	2.31871	2.319±0.01
	26258.8	23927.6	1.09743	2.30067
	26377.2	23878.1	1.10466	2.3351
DAC pre-protection	21892.8	23089.3	0.948178	2.01566	2.00018	2±0.008
	21962.7	23157.5	0.948405	1.98826
	22142.4	23442.6	0.944537	1.99662
VC pre-protection	22475.7	23353.6	0.962407	2.04591	2.03456	2.034±0.006
	22470.6	23167.5	0.969919	2.03336
	22306.5	23292.3	0.957681	2.02441

## Sheet: Caspase-3
Group	gray value	β-Actin	expression quantity	relative expression quantity	mean	mean ± standard error
Control	19279.1	24926.8	0.773431	1	1	1±0
	19493.1	24704.8	0.789041	1
	19589.4	24914.4	0.786271	1
Impaired	16097.8	23825.6	0.675654	0.873581	0.859423	0.859±0.008
	16205.8	24009.3	0.674983	0.855446
	16193.4	24251.3	0.667734	0.849241
DAC	22073.3	22892.3	0.964223	1.24668	1.23704	1.237±0.005
	22051.6	22711.7	0.970935	1.23052
	22157.9	22838.8	0.970184	1.23391
VC	23106.2	23981.3	0.963511	1.24576	1.23465	1.235±0.006
	23157.4	23927.6	0.967813	1.22657
	23123.4	23878.1	0.968394	1.23163
DAC pre-protection	18761.4	23089.3	0.812559	1.05059	1.03433	1.034±0.009
	18827.1	23157.5	0.813004	1.03037
	18838.4	23442.6	0.803599	1.02204
VC pre-protection	19073.7	23353.6	0.816732	1.05599	1.05017	1.050±0.003
	19170.1	23167.5	0.827456	1.04868
	19153.4	23292.3	0.822306	1.04583
